# Supplementary material for: Correction: Targeted Next-Generation Sequencing for Clinical Diagnosis of 561 Mendelian Diseases
Source: PLoS One. 2016 Jan 28;11(1):e0148154. doi: 10.1371/journal.pone.0148154 (PMC4731064; doi:10.1371/journal.pone.0148154)
Supplement: S3 Table — (XLSX) [file pone.0148154.s001.xlsx]

## Sheet: 561 Mendelian diseases
ID	Disease
1	Episodic Ataxia
2	Spastic ataxia 1
3	Ataxia-telangiectasia
4	Ataxia with vitamin E deficiency
5	Ataxia with oculomotor apraxia
6	Infantile-Onset Spinocerebellar Ataxia
7	Marinesco-Sjögren syndrome
8	Neuroferritinopathy
9	Myoclonic Epilepsy Myopathy Sensory Ataxia
10	Autosomal Recessive Spastic Ataxia of Charlevoix-Saguenay
11	Autosomal Recessive Spinocerebellar Ataxia with Axonal Neuropathy
12	Primary Coenzyme Q10 deficiency
13	Cerebrotendinous xanthomatosis
14	X-linked sideroblastic anemia and ataxia
15	PRICKLE1-Related Progressive Myoclonus Epilepsy with Ataxia
16	Anhidrotic Ectodermal Dysplasia with Immune Deficiency
17	Ataxia-telangiectasia
18	Hepatic Veno-Occlusive Disease with Immunodeficiency
19	LIG4 syndrome
20	Purine Nucleoside Phosphorylase Deficiency
21	Reticular Dysgenesis
22	Immunodeficiency
23	Agammaglobulinemia
24	Common Variable Immune Deficiency
25	Severe combined immunodeficiency
26	Congenital Disorders of Glycosylation
27	3-Methylglutaconic Aciduria
28	ATP synthase deficiency, nuclear type 1
29	Familial adenomatous polyposis
30	Gardner syndrome
31	Turcot syndrome
32	MUTYH-associated polyposis
33	Lynch syndrome
34	Peutz-Jeghers syndrome
35	Cowden syndrome
36	Juvenile polyposis syndrome
37	Neurofibromatosis 1
38	Cutis Laxa
39	Mucopolysaccharidosis
40	Autoimmune lymphoproliferative syndrome
41	Autosomal Dominant Nocturnal Frontal Lobe Epilepsy
42	Ichthyosis and ichthyosiform Erythroderma
43	Branchiootorenal Spectrum Disorders
44	Cardiofaciocutaneous Syndrome
45	Multiple Endocrine Neoplasia
46	Multiple Epiphyseal Dysplasia
47	Myofibrillar Myopathy
48	Nephrogenic Diabetes Insipidus
49	Neurofibromatosis
50	Neuronal Ceroid-Lipofuscinoses
51	Niemann-Pick Disease
52	Noonan Syndrome
53	Oculocutaneous Albinism
54	Chediak-Higashi Syndrome
55	Hermansky-Pudlak Syndrome
56	Peroxisome Biogenesis Disorders（Zellweger Syndrome Spectrum）
57	Glycogen Storage Disease Comprehensive
58	Pontocerebellar Hypoplasia
59	Primary Autosomal Recessive Microcephaly
60	Primary Ciliary Dyskinesia
61	Stickler Syndrome
62	Loeys-Dietz syndrome
63	Aortic aneurysm, familial thoracic
64	Arterial tortuosity syndrome
65	Marfan Syndrome
66	COL5A2-Related Ehlers-Danlos syndrome
67	Myostatin-Related Muscle Hypertrophy
68	Homocystinuria Caused by Cystathionine Beta-Synthase Deficiency
69	Congenital Contractural Arachnodactyly
70	Ehlers-Danlos Syndrome Type IV
71	Treacher Collins Syndrome
72	Weill-Marchesani Syndrome
73	Xeroderma Pigmentosum
74	Familial Amyotrophic Lateral Sclerosis
75	Congenital Fibrosis of the Extraocular Muscles
76	Diamond-Blackfan Anemia
77	Dyskeratosis Congenita
78	Ehlers-Danlos Syndrome
79	Epidermolysis Bullosa
80	FGFR-Related Craniosynostosis Syndromes
81	Familial Exudative Vitreoretinopathy
82	Familial Hemophagocytic Lymphohistiocytosis
83	Hermansky-Pudlak Syndrome
84	Hereditary Hemorrhagic Telangiectasia
85	Porphyria
86	Ectodermal Dysplasia
87	Joubert Syndrome
88	Urea Cycle Disorders
89	Charcot-Marie-Tooth disease
90	Hereditary Sensory and Autonomic Neuropathy
91	Hereditary Myopathy
92	Congenital Myasthenic Syndromes
93	Waardenburg syndrome
94	Usher Syndrome
95	Pendred Syndrome
96	Alport Syndrome and Thin Basement Membrane Nephropathy
97	Fanconi Anemia
98	Hereditary Spastic Paraplegia
99	Bardet-Biedl syndrome
100	Nonsyndromic Hirschsprung Disease
101	Nonsyndromic Holoprosencephaly
102	Combined pituitary hormone deficiency
103	Hereditary Hemochromatosis
104	Hypogonadotropic hypogonadism
105	Kallmann Syndrome
106	Multiple Lentigines Syndrome
107	Maple Syrup Urine Disease
108	Progressive Familial Intrahepatic Cholestasis
109	X-Linked Lymphoproliferative syndrome
110	Tyrosinemia
111	Milroy Disease
112	Mucolipidosis
113	Sialidosis
114	Congenital Generalized Lipodystrophy
115	Osteopetrosis
116	Osteogenesis imperfecta
117	Hereditary Pancreatitis
118	Shwachman-Diamond Syndrome
119	Johanson-Blizzard Syndrome
120	Carnitine Palmitoyltransferase Deficiency
121	Primary Hyperoxaluria
122	Polycystic Lipomembranous Osteodysplasia with Sclerosing Leukoencephalopathy
123	Cerebral Arteriopathy with Subcortical Infarcts and Leukoencephalopathy
124	Metachromatic leukodystrophy due to Saposin B deficiency
125	Pelizaeus-Merzbacher disease
126	Pelizaeus-Merzbacher-like disease 1
127	Metachromatic leukodystrophy due to Arylsulfatase A
128	Leukoencephalopathy with Brain Stem and Spinal Cord Involvement and Lactate Elevation
129	Adult Polyglucosan Body Disease
130	Aicardi-Goutières Syndrome
131	Alexander Disease
132	Cerebrotendinous xanthomatosis
133	Canavan Disease
134	Leukoencephalopathy with Vanishing White Matter
135	Free Sialic Acid Storage Disorders
136	Fucosidosis
137	Hypomyelination and Congenital Cataract
138	Krabbe Disease
139	L-2-Hydroxyglutaric Aciduria
140	Leukoencephalopathy with thalamus and brainstem involvement and high lactate
141	Megalencephalic Leukoencephalopathy with Subcortical Cysts
142	Multiple Sulfatase Deficiency
143	Hereditary Diffuse Leukoencephalopathy with Spheroids
144	Oculodentodigital Dysplasia
145	Pol III-Related Leukodystrophies
146	D-bifunctional protein deficiency
147	Peroxisomal acyl-CoA oxidase deficiency
148	Sjogren-Larsson syndrome
149	SOX10-associated disorders
150	X-Linked Adrenoleukodystrophy
151	Peroxisome biogenesis disorder
152	Aicardi-Goutières Syndrome
153	Microphthalmia
154	Septo-Optic Dysplasia
155	POMT1-Related Walker-Warburg Syndrome
156	COACH syndrome
157	Meckel-Gruber syndrome type1
158	Norrie Disease
159	Incontinentia Pigmenti
160	CHARGE syndrome
161	Renal Coloboma Syndrome
162	Lenz Microphthalmia Syndrome
163	SOX2-related eye disorders
164	PAX6-related anophthalmia
165	Waardenburg anophthalmia syndrome
166	Cockayne Syndrome
167	Pseudohypoaldosteronism
168	Hereditary Rickets
169	Congenital Dyserythropoietic Anemia
170	Hemophilia
171	Prothrombin Deficiency
172	Congenital Afibrinogenemia
173	X-Linked Thrombocytopenia
174	Hereditary Hemorrhagic Telangiectasia
175	GP1BA-Related Bernard-Soulier syndrome
176	Chediak-Higashi Syndrome
177	Thrombocytopenia Absent Radius Syndrome
178	GATA1-Related X-Linked Cytopenia
179	MYH9-Related Disorders
180	Galactosemia
181	Capillary malformation-arteriovenous malformation syndrome
182	Thrombotic thrombocytopenic purpura
183	Factor V deficiency
184	Bartter Syndrome
185	Progressive Myoclonic Epilepsy
186	Combined Oxidative Phosphorylation Deficiency
187	Skeletal Dysplasia
188	Autosomal Recessive Spondylocostal Dysostosis
189	Apert syndrome
190	Osteoglophonic Dysplasia
191	Hypochondrogenesis
192	Platyspondylic Lethal Skeletal dysplasia, Torrance type
193	Geleophysic dysplasia
194	Atelosteogenesis
195	3-M Syndrome
196	Robinow Syndrome
197	Hyperprolinemia
198	Griscelli Syndrome
199	Methylmalonic Acidemia
200	Fatal Infantile Lactic Acidosis
201	Methylmalonic Aciduria
202	Spinal Muscular Atrophy
203	Dravet syndrome
204	X-linked infantile spasm syndrome
205	Pyridoxine-Dependent Epilepsy
206	Pyridoxal 5'-Phosphate-dependent Epilepsy
207	Glucose Transporter Type 1 Deficiency Syndrome
208	Amish Infantile Epilepsy Syndrome
209	Myoclonic Epilepsy Myopathy Sensory Ataxia
210	Glutaric Acidemia
211	Multiple carboxylase deficiency
212	Biotinidase Deficiency
213	Cerebral Amyloid Angiopathy
214	Guanidinoaceteate Methyltransferase Deficiency
215	SLC6A8-Related Creatine Transporter Deficiency
216	Pulmonary Surfactant Metabolism Dysfunction
217	Von Hippel-Lindau Disease
218	Tuberous Sclerosis
219	Autosomal Dominant Polycystic Kidney Disease
220	Medullary cystic kidney disease
221	Multiple Pterygium Syndrome
222	Homocystinuria
223	Cornelia de Lange syndrome
224	gangliosidosis
225	Tay-Sachs Disease
226	Sandhoff Disease
227	3-Hydroxyacyl-CoA Dehydrogenase Deficiency
228	Familial Isolated Pituitary Adenomas
229	Menkes Disease
230	Aceruloplasminemia
231	Adenine Phosphoribosyltransferase Deficiency
232	Alkaptonuria
233	Alpha-Mannosidosis
234	Alpha-Thalassemia X-Linked Intellectual Disability Syndrome
235	Alpha1-Antitrypsin Deficiency
236	Alström Syndrome
237	Andersen-Tawil Syndrome
238	Androgen Insensitivity Syndrome
239	Ankyloblepharon-Ectodermal Defects-Cleft Lip/palate syndrome
240	Arts Syndrome
241	Autosomal Dominant Hyper IgE Syndrome
242	Baller-Gerold Syndrome
243	Beta-Thalassemia
244	Birt-Hogg-Dubé Syndrome
245	Blepharophimosis Syndrome
246	Bloom Syndrome
247	Branchio-Oculo-Facial Syndrome
248	Familial Isolated Hyperparathyroidism
249	Cystic Fibrosis
250	Congenital Absence of the Vas Deferens
251	Familial Porencephaly
252	Brain Small-Vessel Disease with Hemorrhage
253	Caffey Disease
254	Carney Complex
255	Char Syndrome
256	Muenke Syndrome
257	Multiple Cutaneous and Mucosal Venous Malformations
258	Congenital Hemidysplasia with Ichthyosiform Erythroderma and Limb Defects
259	Nevoid Basal Cell Carcinoma Syndrome
260	Nijmegen Breakage Syndrome
261	Oral-Facial-Digital Syndrome
262	FLNA-Related Otopalatodigital Disorders
263	X-Linked Periventricular Heterotopia
264	Autosomal Recessive Progressive external ophthalmoplegia
265	PROP1-Related Combined Pituitary Hormone Deficiency
266	Pantothenate Kinase-Associated Neurodegeneration
267	Perry Syndrome
268	Peters Plus Syndrome
269	Phenylketonuria
270	Phosphoribosylpyrophosphate Synthetase Superactivity
271	Hand-Foot-Genital Syndrome
272	Autosomal Recessive Polycystic Kidney Disease
273	Propionic Acidemia
274	Prothrombin-Related Thrombophilia
275	Pyruvate Carboxylase Deficiency
276	Roberts Syndrome
277	Rothmund-Thomson Syndrome
278	Duane-radial ray syndrome
279	SCN9A-Related Inherited Erythromelalgia
280	SOST-related sclerosing bone dysplasia
281	SYNE1-Related Autosomal Recessive Cerebellar Ataxia
282	Saethre-Chotzen Syndrome
283	Short-Chain Acyl-CoA Dehydrogenase Deficiency
284	Sialuria
285	Sickle Cell Disease
286	Sotos Syndrome
287	Succinic Semialdehyde Dehydrogenase Deficiency
288	Primary Carnitine Deficiency
289	Tetra-Amelia Syndrome
290	Thiamine-Responsive Megaloblastic Anemia Syndrome
291	Thrombocytopenia Absent Radius Syndrome
292	Timothy Syndrome
293	Townes-Brocks Syndrome
294	Trimethylaminuria
295	Tyrosine Hydroxylase Deficiency
296	VCAN-Related Vitreoretinopathy
297	VLDLR-Associated Cerebellar Hypoplasia
298	Very Long-Chain Acyl-Coenzyme A Dehydrogenase Deficiency
299	Wiskott-Aldrich Syndrome
300	X-Linked Severe Congenital Neutropenia
301	Wolfram syndrome
302	Werner Syndrome
303	Wilson Disease
304	X-Linked Adrenal Hypoplasia Congenita
305	X-Linked Hyper IgM Syndrome
306	Focal dermal hypoplasia
307	Craniofrontonasal syndrome
308	Denys-Drash syndrome
309	Donnai-Barrow syndrome
310	Simpson-Golabi-Behmel syndrome
311	Cherubism
312	Chorea-Acanthocytosis
313	Choroideremia
314	Coffin-Lowry Syndrome
315	Cohen Syndrome
316	Crisponi Syndrome
317	Congenital Deafness with Labyrinthine Aplasia, Microtia, and Microdontia
318	Congenital Stromal Corneal Dystrophy
319	Costello Syndrome
320	Cystinosis
321	Cytochrome P450 Oxidoreductase Deficiency
322	DCX-Related Disorders
323	Meesmann corneal dystrophy
324	Dopamine Beta-Hydroxylase Deficiency
325	Duane Syndrome
326	ELANE-Related Neutropenia
327	Enlarged Parietal Foramina
328	Epimerase Deficiency Galactosemia
329	Fabry Disease
330	Factor V Leiden Thrombophilia
331	Familial Juvenile Hyperuricemic Nephropathy Type 2
332	Familial Lipoprotein Lipase Deficiency
333	Familial Mediterranean Fever
334	Familial Paroxysmal Kinesigenic Dyskinesia
335	Familial Paroxysmal Nonkinesigenic Dyskinesia
336	Familial Transthyretin Amyloidosis
337	Fatty Acid Hydroxylase-Associated Neurodegeneration
338	Floating-Harbor Syndrome
339	Chromosome 3-Linked Frontotemporal Dementia
340	Fumarate Hydratase Deficiency
341	GRN-Related Frontotemporal Dementia
342	Genetic Prion Diseases
343	Giant Axonal Neuropathy
344	Hereditary Diffuse Gastric Cancer
345	Hereditary Leiomyomatosis and Renal Cell Cancer
346	Hereditary Motor and Sensory Neuropathy with Agenesis of the Corpus Callosum
347	Hereditary Multiple Osteochondromas
348	Hereditary Neuralgic Amyotrophy
349	Heritable Pulmonary Arterial Hypertension
350	Clouston syndrome
351	Holt-Oram Syndrome
352	Hutchinson-Gilford Progeria Syndrome
353	Inherited Systemic Hyalinosis
354	IPEX Syndrome
355	KANSL1-Related Intellectual Disability Syndrome
356	KAT6B-Related Disorders
357	Kabuki Syndrome
358	Kleefstra Syndrome
359	Legius Syndrome
360	Lesch-Nyhan Syndrome
361	Lowe Syndrome
362	Lymphedema-Distichiasis Syndrome
363	Lysinuric Protein Intolerance
364	MECP2 Duplication Syndrome
365	Rett Syndrome
366	Congenital Variant Rett Syndrome
367	MECP2-Related Severe Neonatal Encephalopathy
368	FG Syndrome Type 1
369	Lujan-Fryns syndrome
370	Majeed Syndrome
371	Manitoba Oculotrichoanal Syndrome
372	McKusick-Kaufman Syndrome
373	McLeod Neuroacanthocytosis Syndrome
374	Medium-Chain Acyl-Coenzyme A Dehydrogenase Deficiency
375	Jervell and Lange-Nielsen Syndrome
376	Pyruvate dehydrogenase E1-alpha deficiency
377	Epidermolytic hyperkeratosis
378	3-Methylcrotonyl-CoA carboxylase deficiency
379	Isobutyryl-CoA dehydrogenase deficiency
380	Achalasia-Addisonianism-Alacrima Syndrome
381	2-Methylbutyryl Glycinuria
382	Beta-Ketothiolase Deficiency
383	Aspartylglucosaminuria
384	Hereditary Fructose Intolerance
385	Dihydropyrimidine Dehydrogenase Deficiency
386	Isovaleric Acidemia
387	Darier-White Disease
388	Dentatorubral-Pallidoluysian Atrophy
389	Gorlin syndrome
390	Hypermethioninemia
391	17-beta Hydroxysteroid Dehydrogenase type 10 Deficiency
392	Trifunctional Protein Deficiency
393	Long-Chain 3-Hydroxyacyl-Coa Dehydrogenase Deficiency
394	Ethylmalonic Encephalopathy
395	Buschke-Ollendorff Syndrome
396	Malonyl-Coa Decarboxylase Deficiency
397	Frasier syndrome
398	Glutathione synthetase deficiency
399	Congenital plasminogen deficiency
400	Pyruvate kinase deficiency
401	Renpenning syndrome
402	Kanzaki Disease
403	Arginine:Glycine Amidinotransferase Deficiency
404	Mevalonic Aciduria
405	Proopiomelanocortin Deficiency
406	Farber Lipogranulomatosis
407	Lysosomal Acid Lipase Deficiency
408	Complement Factor I Deficiency
409	Asphyxiating thoracic dystrophy
410	Crigler-Najjar Syndrome
411	Gilbert Syndrome
412	Pyruvate Dehydrogenase Phosphatase Deficiency
413	Aromatic L-Amino Acid Decarboxylase Deficiency
414	D-2-Hydroxyglutaric Aciduria
415	Bjornstad Syndrome
416	GRACILE Syndrome
417	Elejalde Disease
418	Histidinemia
419	Alveolar Capillary Dysplasia With Misalignment Of Pulmonary Veins
420	Abetalipoproteinemia
421	Pyruvate Dehydrogenase E3-Binding Protein Deficiency
422	Pyruvate Dehydrogenase E2 Deficiency
423	Juvenile Paget Disease
424	Liddle Syndrome
425	Glucose-6-Phosphate Dehydrogenase Deficiency
426	Greenberg dysplasia
427	Autoimmune Polyendocrine Syndrome Type 1
428	3-hydroxy-3-methylglutaryl-CoA lyase deficiency
429	D-2-hydroxyglutaric aciduria 2
430	Feingold syndrome
431	Pallister-Hall Syndrome
432	X-linked Opitz G/BBB syndrome
433	VACTERL association with hydrocephalus
434	Muckle-Wells syndrome
435	Carnitine-Acylcarnitine Translocase Deficiency
436	Tetrahydrobiopterin deficiency
437	Walker-Warburg syndrome
438	2-hydroxyglutaric aciduria
439	5-alpha reductase deficiency
440	Aarskog-Scott syndrome
441	Adenosine Monophosphate Deaminase Deficiency
442	Alpers-Huttenlocher syndrome
443	Amelogenesis imperfecta
444	Auriculo-Condylar Syndrome
445	Autosomal Recessive Hypotrichosis
446	Axenfeld-Rieger syndrome
447	Bannayan-Riley-Ruvalcaba syndrome
448	Baraitser-Winter syndrome
449	Bart-Pumphrey syndrome
450	Beare-Stevenson Cutis Gyrata syndrome
451	Benign Chronic Pemphigus
452	beta-mannosidosis
453	Blau syndrome
454	Boomerang dysplasia
455	Brooke-Spiegler syndrome
456	Brown-Vialetto-Van Laere syndrome
457	Cantú syndrome
458	Chanarin-Dorfman syndrome
459	Childhood Myocerebrohepatopathy Spectrum
460	Cholesteryl Ester Storage Disease
461	chylomicron retention disease
462	Familial Lecithin cholesterol acyltransferase deficiency
463	Congenital Hemidysplasia with Ichthyosiform erythroderma and Limb Defects
464	Congenital Insensitivity to Pain
465	Congenital Sucrase-Isomaltase Deficiency
466	Craniofacial-Deafness-Hand syndrome
467	Crouzon syndrome
468	CrouzonoDermoSkeletal Syndrome
469	Lactose Intolerance
470	Cystinuria
471	Czech dysplasia
472	Danon disease
473	DICER1 syndrome
474	Dowling-Degos disease
475	Dubin-Johnson syndrome
476	Familial Cold Autoinflammatory Syndrome
477	Familial Cylindromatosis
478	Familial Encephalopathy with Neuroserpin Inclusion Bodies
479	Familial HDL Deficiency
480	Familial Idiopathic Basal Ganglia Calcification
481	Familial Pityriasis Rubra Pilaris
482	Galactosemia
483	Galactosialidosis
484	X-linked sideroblastic anemia
485	Familial Dysautonomia
486	Goldberg-Shprintzen syndrome
487	L1 syndrome
488	Smith-Lemli-Opitz syndrome
489	Gitelman syndrome
490	Glucose-galactose Malabsorption
491	Glutamate Formiminotransferase Deficiency
492	Greig cephalopolysyndactyly syndrome
493	Van der Woude syndrome
494	Popliteal pterygium syndrome
495	17-beta Hydroxysteroid Dehydrogenase 3 Deficiency
496	3-beta-Hydroxysteroid Dehydrogenase Deficiency
497	Familial Isolated Hyperparathyroidism
498	Carpenter Syndrome
499	Molybdenum Cofactor Deficiency
500	Horizontal gaze palsy with progressive scoliosis
501	Hyperlysinemia
502	Infantile Neuroaxonal Dystrophy
503	Inherited Thyroxine-Binding Globulin Deficiency
504	Intestinal Pseudo-Obstruction
505	Intrauterine growth restriction, metaphyseal dysplasia, adrenal hypoplasia congenita, and genital anomalies
506	IRAK4 deficiency
507	Isolated growth hormone deficiency
508	Jackson-Weiss syndrome
509	Kniest dysplasia
510	Knobloch syndrome
511	Neonatal Onset Multisystem Inflammatory Disease
512	Myhre syndrome
513	Multiple Familial Trichoepithelioma
514	Mowat-Wilson syndrome
515	Miller syndrome
516	Metatropic Dysplasia
517	Mainzer-Saldino syndrome
518	Mabry syndrome
519	Lissencephaly with Cerebellar Hypoplasia
520	Leydig cell hypoplasia
521	Larsen Syndrome
522	Hypercholesterolemia
523	Hyperphosphatemic Familial Tumoral Calcinosis
524	Juvenile Hyaline Fibromatosis
525	Lacrimo-Auriculo-Dento-Digital Syndrome
526	lactate dehydrogenase-B deficiency
527	Ochoa syndrome
528	Osteoporosis-pseudoglioma syndrome
529	Paroxysmal Extreme Pain Disorder
530	Partington Syndrome
531	Phosphoglycerate Kinase Deficiency
532	Piebaldism
533	Pitt-Hopkins syndrome
534	Primary Spontaneous Pneumothorax
535	Progressive Pseudorheumatoid Dysplasia
536	Prolidase deficiency
537	Protein C deficiency
538	Protein S deficiency
539	Pseudocholinesterase deficiency
540	RAPADILINO syndrome
541	Renal Tubular Dysgenesis
542	Schinzel-Giedion syndrome
543	Sepiapterin Reductase Deficiency
544	Sitosterolemia
545	Small Fiber Neuropathy
546	Snyder-Robinson Syndrome
547	Spondylocarpotarsal Synostosis Syndrome
548	Steatocystoma Multiplex
549	Succinate-CoA ligase deficiency
550	Succinyl-CoA:3-ketoacid CoA Transferase Deficiency
551	Supravalvular Aortic Stenosis
552	Tangier Disease
553	Tarsal-Carpal Coalition Syndrome
554	Tumor Necrosis Factor Receptor-associated Periodic Syndrome
555	UV-sensitive syndrome
556	Vohwinkel syndrome
557	Wolff-Parkinson-White syndrome
558	X-linked lissencephaly with abnormal genitalia
559	Ohdo syndrome, Maat-Kievit-Brunner type
560	Hereditary Antithrombin Deficiency
561	Mitochondrial Neurogastrointestinal Encephalopathy Disease
